# Supplementary material for: Molecular profiling and specific targeting of gemcitabine-resistant subclones in heterogeneous pancreatic cancer cell populations
Source: Front Oncol. 2023 Aug 31;13:1230382. doi: 10.3389/fonc.2023.1230382 (PMC10502231; doi:10.3389/fonc.2023.1230382)
Supplement: Supplementary Information S1 — Treatment response of parental cell lines BxPC3 (classical) and Panc-1 (basal-like) to gemcitabine. Data are the means ± SEM of three independent experiments. (A) Dose-response of the parental BxPC3 cell population to gemcitabine. (B) Dose-response of the parental Panc-1 cell population to gemcitabine. [file Table_1.xlsx]

## Sheet: Protein signature  SCDCLs BxPC3
SCDCL	"TNFRSF6B"	"ZNF512"	"PPIL4"	"GINS2"	"CCDC137"	"LPXN"	"RPUSD3"	"RBM39"	"GNL3L"	"SCO2"	"AKT1S1"	"DDX5"	"MORC3"	"SUN2"	"SPATA5"	"CYBRD1"	"GLA"	"P3H3"	"KRT10"	"UQCC1"	"ZDHHC6"	"MRPL21"	"TMEM258"	"SNRNP70"	"RAB8A"	"STRN4"	"PYCR1"	"H4.16"	"C1GALT1C1"	"RAB4A"	"CCDC59"	"IPO8"	"SLU7"	"BRD3"	"ACOT4"	"TBC1D10A"	"PSMB5"	"PDSS2"	"CDK13"	"SRFBP1"	"COL6A1"	"SPAG7"	"LGALS1"	HMGN5	ISG20L2	"ERAP1"	"UNG"	"NOP16"	"FUBP3"
B3C10	3.25704	4.19609	4.87647	3.97424	4.10055	5.16037	3.30995	7.67688	4.01599	3.4463	4.30028	8.34944	3.24058	4.56855	2.28547	3.30586	4.61114	2.41796	4.59932	3.75703	3.43378	4.75599	6.26817	8.80132	5.5974	4.44809	4.69861	13.2661	3.23431	3.45476	3.62408	3.28867	3.59435	3.78986	3.21523	3.02975	5.96463	2.87765	3.16819	4.39477	3.70309	4.05691	10.5345	3.45815	3.24899	6.35228	4.05869	6.21568	7.36226
B2G7	3.75547	3.67423	4.85216	3.14322	4.6284	4.69809	3.34214	7.52434	4.14128	3.58077	4.25871	8.66408	3.51532	5.06174	2.72708	3.72848	5.17237	2.5918	5.27867	4.07954	3.29741	4.54355	6.17775	8.71614	5.78018	4.44282	4.80024	13.6342	3.21937	3.38715	3.29936	3.23274	3.74466	3.54096	3.15962	2.46175	5.17444	2.97915	2.82169	4.25554	4.26497	3.58626	8.01024	3.37391	3.63582	7.16674	3.74575	6.06595	7.14538
B3F8	3.61004	3.77552	4.87676	3.28393	4.31866	4.901	3.4702	7.58193	3.76289	3.25711	4.78089	8.23636	3.40001	4.63543	1.84411	3.10653	4.35703	2.65374	5.15109	3.8401	3.20331	4.85715	5.76887	8.78047	5.67983	4.04531	4.99917	13.1972	3.09191	3.19528	3.27315	3.1604	3.32565	3.48179	2.74582	2.96579	5.74397	2.70242	2.87279	4.17247	3.49664	3.48482	8.3151	4.25893	2.55988	6.35312	4.52357	6.3313	7.16607
B1G7	3.46732	4.16666	4.27939	3.15764	4.20883	3.90934	3.49248	7.36208	4.34683	3.66604	4.44582	8.6138	3.46486	4.84438	2.5054	3.40133	4.23738	3.36378	5.89848	4.23111	3.57404	5.00682	6.16601	8.73122	5.72609	3.82422	5.54101	13.8909	3.75787	3.18249	3.65075	2.73532	3.51042	3.7195	3.31682	3.19931	5.12064	3.28102	2.98594	4.17858	3.56653	2.88545	8.4274	3.52619	3.43782	6.42697	3.5076	6.21874	7.36383
B4D6	3.07125	4.10751	4.14995	3.19287	4.94526	5.17526	3.71221	7.90976	3.6582	3.78466	4.20142	8.94756	3.28586	5.19111	2.7297	3.39909	4.32504	3.32588	3.8151	3.93191	3.62314	4.90769	6.59597	8.99946	5.83511	4.50092	5.10331	13.882	3.07609	3.0916	4.09521	3.56203	3.09676	3.54671	3.31542	3.0419	5.60118	2.9111	3.37284	4.49208	4.37619	3.07857	8.38717	3.67866	3.2992	6.01007	4.28913	6.66912	6.97642
B2B9	3.48047	3.67013	4.72709	3.02333	4.16387	4.93229	3.70447	7.3735	3.71234	3.64541	4.77951	8.33347	3.64969	4.41472	2.52017	3.20746	4.61985	3.54667	5.727	4.56175	3.49323	4.90573	6.04171	8.92652	5.61824	4.04053	5.17066	13.3097	3.18191	4.0045	3.6074	2.42991	3.50974	4.09822	3.30289	2.96241	5.73991	2.76822	2.85553	4.11629	4.52487	2.73633	9.01406	5.23533	3.16128	6.59466	3.02827	6.27939	7.62841
B1C5	3.70728	3.84463	3.84803	3.15931	4.51268	4.88176	3.67098	7.41582	4.09699	3.19986	4.61901	8.49041	3.56634	5.09525	2.6629	3.73012	4.7145	3.44105	7.13281	4.17003	3.78051	5.26074	6.38555	8.78362	5.82916	3.97223	5.64286	13.8187	3.64586	3.53605	3.76609	3.28272	3.21907	3.63255	3.1432	3.08686	5.41108	2.93852	3.03161	4.14605	3.5232	2.79197	8.98937	3.76768	3.65363	6.63052	3.26333	6.55257	7.20096
B4D9	3.24758	4.26843	4.92399	2.99453	4.26481	4.62662	3.2973	7.8018	3.96079	3.83321	4.28176	8.63197	3.00393	4.70666	2.306	3.18792	4.93046	3.10892	5.85013	4.376	3.20806	4.84341	6.27182	8.80696	5.75407	3.88884	5.57879	13.5057	3.11717	3.48041	3.82115	3.18959	3.168	4.245	3.40959	2.93422	5.72092	2.34001	2.67216	4.19241	2.9767	3.13683	8.30357	4.40678	3.2381	6.13345	3.00156	6.24896	7.34488
B1D9	4.23866	3.44268	4.94952	2.98709	3.02452	5.34522	2.66912	7.21701	3.5699	3.10895	4.89112	7.9108	3.6313	4.34821	3.16746	3.08303	5.21274	4.45623	6.29918	4.4533	3.10964	5.03303	5.60263	8.65426	5.06876	4.0289	5.83748	13.0774	2.47236	3.79042	3.06431	3.46774	3.46949	4.56675	2.99085	2.41322	5.78334	2.55762	2.68245	4.31531	4.5032	3.15399	9.20036	5.12481	3.0303	7.03263	3.20384	6.18318	7.59869
B1G3	3.92168	3.19621	5.08095	2.74075	3.60808	5.33831	2.9386	7.2536	3.45663	2.84211	4.94635	8.08097	3.71784	4.12509	2.28918	3.09964	5.38704	3.29827	6.32799	4.49675	3.05416	5.4849	5.74856	8.69604	5.59498	4.56035	5.77332	13.1481	2.97366	3.68257	2.82739	3.55833	2.96737	4.26975	3.01877	2.83256	5.83959	2.40796	2.70657	3.75754	5.28861	2.92502	9.06784	5.13401	3.03058	6.96587	2.80315	6.09681	7.58734
B2F8	4.08479	3.1623	5.00888	2.54928	3.52244	5.92598	3.04227	7.25791	3.55419	3.06252	4.98277	8.06074	3.78363	4.37145	3.60024	2.65265	5.2551	4.01116	6.50122	4.4723	3.14779	5.28934	5.74522	8.63564	5.20984	4.7099	5.90753	12.9993	3.06235	3.75433	2.62042	3.62878	2.60066	4.16324	2.81836	2.52764	6.11084	2.46568	2.68425	3.24282	5.37777	3.1024	9.06802	4.685	2.22817	6.78912	2.72311	6.12669	7.54229
B2D9	4.01586	3.04658	5.09049	2.90846	3.40984	5.73337	3.02165	7.15921	3.42283	2.99941	4.88546	8.00082	3.68752	4.22992	3.17161	2.86401	5.51559	4.08415	6.6033	4.71629	2.74237	5.26509	5.46794	8.53888	5.31117	4.60476	3.99301	12.8141	2.93701	3.67107	3.07286	3.52544	2.80542	4.38759	2.96141	2.7478	6.12405	2.4305	2.59946	3.78089	4.64067	3.13062	10.2247	4.92117	3.00722	6.84543	3.21213	6.09675	7.56947
[truncated: 1 more columns]

## Sheet: Protein signature SCDCLs Panc-1
SCDCLs	"AMFR"	"DHX34"	"NFYC"	"MIER1"	"RB1CC1"	"SRP54"	"LRRC1"	"RNF25"	"ITGA3"	"CYFIP2"	"CD109"	"TRIP13"	"UTP25"	"GALM"	"MTPAP"	"ENPP1"	"MDN1"	"PLOD1"
P4B9	3.46516907	2.658842321	3.734116141	3.093686056	2.942917533	6.686973777	3.655745464	2.946824352	8.103556514	3.51492857	6.114096745	4.476097856	3.572362817	4.062792561	3.627575213	3.066460145	4.55435175	7.338223319
P4B5	3.174881985	2.638961656	3.631225485	3.329163372	2.753843071	6.591335982	3.949190092	2.969132087	8.292026997	3.075275516	5.887423097	3.548911387	4.696595533	3.378013154	3.625632778	3.0495507	4.767596123	6.859250629
P3D2	3.227996894	2.721743985	3.631824929	3.324243403	2.763019812	6.669123632	3.682139834	3.074418349	8.296323509	3.613830926	5.908344342	5.158020058	4.078467258	3.823136958	3.731429267	2.795577748	5.052776604	6.953725828
P4D4	3.351988254	1.973288514	3.787312725	3.425203737	3.353902732	6.605795568	3.981961435	2.84510061	8.667414192	3.622524293	6.738907955	4.224842095	4.260140407	3.559635907	3.780806583	3.264896493	4.813629819	6.995428096
P3F2	3.501485051	2.90399707	4.2460612	3.461706165	2.778704567	6.456971231	3.537380425	3.101505386	8.132507787	4.086194737	6.197795315	4.426667207	4.320037814	3.633349175	3.817686985	2.81644826	5.061463293	6.816035758
P4B11	2.875519057	2.882390193	3.813616718	3.350532602	2.872890359	6.558288608	4.212984971	3.971617934	7.957979431	3.720434809	5.530981832	4.588914509	4.177649289	4.70039156	3.819684794	2.726580237	4.958462906	6.565185424
P4D7	3.504810288	2.91740258	3.944823368	3.337658116	2.918118062	6.104220802	3.42635139	3.326773087	8.114590121	3.937625706	5.943956661	4.32947535	4.057509365	3.68531511	3.538451106	2.667864907	5.088542852	6.755445565
P3C5	3.388032565	2.968360439	4.072535992	3.252049338	2.989402208	6.469334999	3.365618614	3.328816089	7.772707971	4.134374521	5.076392307	4.747116583	4.06703639	3.799329013	3.477952802	3.158050781	5.008940237	6.412145968
P2E8	2.960805716	2.879608429	4.533795216	3.186881127	2.877362973	6.549804105	2.843144624	3.454783154	8.522528293	4.14607552	5.712972368	4.488483749	4.103031576	3.570241079	3.408477062	2.194313937	4.860346432	5.974979588
P2E3	3.62703218	3.18077507	4.554817594	3.976793834	2.55870533	6.166457363	3.132309345	3.722181817	7.886927052	4.350011333	5.407312054	3.535446583	3.944363354	3.293872426	4.105234848	2.647000662	4.464973197	6.572846774
P1G7	4.220898189	2.950303909	4.407019999	3.811369454	2.502814884	6.050587738	3.215510114	3.582841357	7.557803448	3.972857895	5.314664454	3.960609542	3.370780436	3.222315446	2.626114484	2.458743928	4.634366227	6.424155717
P1C3	3.716450916	3.037396684	4.330427484	3.933339263	2.714587911	6.304944888	2.780961933	3.357772193	7.57331983	4.020249791	5.196445154	4.028171399	3.725509751	3.17239736	3.196644717	2.452705049	4.050809528	6.60739372
P3D10	3.622921901	3.010047214	4.295991136	3.555554337	2.678387017	6.242568736	2.848146065	3.896790634	7.73135866	4.313398864	5.20855979	3.90731659	3.601763833	3.336718482	3.181207791	2.199529555	4.518835277	6.637886813
P4E2	3.701990609	3.265324116	4.51173836	3.564504391	2.64126685	6.120563089	3.184831956	3.549225368	7.382418555	4.107777039	4.778813652	3.85676764	3.840511652	3.266971369	3.28625126	2.454071349	4.594261893	6.263304418
